# Supplementary material for: Neonatal Vitamin D Status and Risk of Asthma in Childhood: Results from the D-Tect Study
Source: Nutrients. 2020 Mar 21;12(3):842. doi: 10.3390/nu12030842 (PMC7146263; doi:10.3390/nu12030842)
Supplement: Supplementary file 1 [file nutrients-12-00842-s001.zip]

Archive with 3 entries (3 files):
- Supplementary figure 1.docx
- Supplementary table 1.docx
- Supplementary table 2.docx
